# Supplementary material for: Intercomparison of crop establishment methods for improving yield and profitability in the rice-wheat system of Eastern India
Source: Field Crops Res. 2020 May 1;250:107776. doi: 10.1016/j.fcr.2020.107776 (PMC7171704; doi:10.1016/j.fcr.2020.107776)
Supplement: Supplementary file 1 [file mmc1.zip › Data Profile.xml]

<?xml version="1.0" encoding="UTF-8" standalone="no"?><data:data><datasets><author>virender.kumar@irri.org</author><type>0</type><dataset><value>1</value><reason>Data will be made available on request</reason><comments/></dataset></datasets></data:data>
